# Supplementary material for: Mitochondrial protein import clogging as a mechanism of disease
Source: eLife. 2023 May 2;12:e84330. doi: 10.7554/eLife.84330 (PMC10208645; doi:10.7554/eLife.84330)
Supplement: Figure 1—source data 1. [file elife-84330-fig1-data1.zip]

Archive with 8 entries (7 files):
- Figure 1-source data 1/
- Figure 1-source data 1/1F-AAC2-Short.tif
- Figure 1-source data 1/1F-TPS.tif
- Figure 1-source data 1/1F-ILV5.tif
- Figure 1-source data 1/Figure 1-source data_with annotation.pdf
- __MACOSX/Figure 1-source data 1/._Figure 1-source data_with annotation.pdf
- Figure 1-source data 1/1F-AAC2 long.tif
- __MACOSX/Figure 1-source data 1/._1F-AAC2 long.tif
