# Supplementary material for: Mitochondrial protein import clogging as a mechanism of disease
Source: eLife. 2023 May 2;12:e84330. doi: 10.7554/eLife.84330 (PMC10208645; doi:10.7554/eLife.84330)
Supplement: Figure 1—figure supplement 1—source data 1. [file elife-84330-fig1-figsupp1-data1.zip]

Archive with 9 entries (8 files):
- Figure 1-figure supplement 1/
- Figure 1-figure supplement 1/F1-fs1C-AAC2 right.tif
- __MACOSX/Figure 1-figure supplement 1/._F1-fs1C-AAC2 right.tif
- Figure 1-figure supplement 1/F1-fs1B.tif
- __MACOSX/Figure 1-figure supplement 1/._F1-fs1B.tif
- Figure 1-figure supplement 1/F1-fs1C-AAC2 Left.tif
- __MACOSX/Figure 1-figure supplement 1/._F1-fs1C-AAC2 Left.tif
- Figure 1-figure supplement 1/Figure 1-figure supplement 1-source data annotated.pdf
- __MACOSX/Figure 1-figure supplement 1/._Figure 1-figure supplement 1-source data annotated.pdf
