# Supplementary material for: Mitochondrial protein import clogging as a mechanism of disease
Source: eLife. 2023 May 2;12:e84330. doi: 10.7554/eLife.84330 (PMC10208645; doi:10.7554/eLife.84330)
Supplement: Figure 2—source data 1. [file elife-84330-fig2-data1.zip]

Archive with 17 entries (16 files):
- Figure 2-source data 1/
- Figure 2-source data 1/2G TPS.tif
- Figure 2-source data 1/Figure 2-source data annotated.pdf
- __MACOSX/Figure 2-source data 1/._Figure 2-source data annotated.pdf
- Figure 2-source data 1/Fig.2A.tif
- __MACOSX/Figure 2-source data 1/._Fig.2A.tif
- Figure 2-source data 1/2H Ilv5.tif
- Figure 2-source data 1/Fig.2C.tif
- __MACOSX/Figure 2-source data 1/._Fig.2C.tif
- Figure 2-source data 1/2G Aac2.tif
- Figure 2-source data 1/2G HSP60.tif
- Figure 2-source data 1/Fig.2E.tif
- __MACOSX/Figure 2-source data 1/._Fig.2E.tif
- Figure 2-source data 1/2G Ilv5.tif
- Figure 2-source data 1/2H Aac2.tif
- Figure 2-source data 1/2H TPS.tif
- Figure 2-source data 1/2H Hsp60.tif
