# Supplementary material for: Mitochondrial protein import clogging as a mechanism of disease
Source: eLife. 2023 May 2;12:e84330. doi: 10.7554/eLife.84330 (PMC10208645; doi:10.7554/eLife.84330)
Supplement: Figure 2—figure supplement 1—source data 1. [file elife-84330-fig2-figsupp1-data1.zip]

Archive with 11 entries (10 files):
- Figure 2-figure supplement 1-source data 1/
- Figure 2-figure supplement 1-source data 1/Fig2-fs1C_Pgk1.tiff
- __MACOSX/Figure 2-figure supplement 1-source data 1/._Fig2-fs1C_Pgk1.tiff
- Figure 2-figure supplement 1-source data 1/Fig2-fs1B_Hsp60.tif
- __MACOSX/Figure 2-figure supplement 1-source data 1/._Fig2-fs1B_Hsp60.tif
- Figure 2-figure supplement 1-source data 1/Figure 2-figure supplement 1-source data 1_annotated.pdf
- __MACOSX/Figure 2-figure supplement 1-source data 1/._Figure 2-figure supplement 1-source data 1_annotated.pdf
- Figure 2-figure supplement 1-source data 1/Fig2-fs1B_Pgk1.tif
- __MACOSX/Figure 2-figure supplement 1-source data 1/._Fig2-fs1B_Pgk1.tif
- Figure 2-figure supplement 1-source data 1/Fig2-fs1C_Aac2.tiff
- __MACOSX/Figure 2-figure supplement 1-source data 1/._Fig2-fs1C_Aac2.tiff
