# Supplementary material for: Mitochondrial protein import clogging as a mechanism of disease
Source: eLife. 2023 May 2;12:e84330. doi: 10.7554/eLife.84330 (PMC10208645; doi:10.7554/eLife.84330)
Supplement: Figure 3—source data 1. [file elife-84330-fig3-data1.zip]

Archive with 17 entries (16 files):
- Figure 3-source data 1/
- Figure 3-source data 1/Fig3C_Aac2.tiff
- __MACOSX/Figure 3-source data 1/._Fig3C_Aac2.tiff
- Figure 3-source data 1/Fig3A_Sml1.tiff
- __MACOSX/Figure 3-source data 1/._Fig3A_Sml1.tiff
- Figure 3-source data 1/Fig3D_Aac2.tiff
- __MACOSX/Figure 3-source data 1/._Fig3D_Aac2.tiff
- Figure 3-source data 1/Fig3A_Aac2.tiff
- __MACOSX/Figure 3-source data 1/._Fig3A_Aac2.tiff
- Figure 3-source data 1/Fig3D_TPS.tiff
- __MACOSX/Figure 3-source data 1/._Fig3D_TPS.tiff
- Figure 3-source data 1/Figure 3-source data_annotated.pdf
- __MACOSX/Figure 3-source data 1/._Figure 3-source data_annotated.pdf
- Figure 3-source data 1/Fig3A_Pgk1.tif
- __MACOSX/Figure 3-source data 1/._Fig3A_Pgk1.tif
- Figure 3-source data 1/Fig3C_TPS.tiff
- __MACOSX/Figure 3-source data 1/._Fig3C_TPS.tiff
