# Supplementary material for: Mitochondrial protein import clogging as a mechanism of disease
Source: eLife. 2023 May 2;12:e84330. doi: 10.7554/eLife.84330 (PMC10208645; doi:10.7554/eLife.84330)
Supplement: Figure 4—figure supplement 1—source data 1. [file elife-84330-fig4-figsupp1-data1.zip]

Archive with 9 entries (8 files):
- Figure 4-figure supplement 1-source data 1/
- Figure 4-figure supplement 1-source data 1/Fig 4-fs1A Aac2.tif
- Figure 4-figure supplement 1-source data 1/Fig 4-fs1G Aac2 Eluate.tif
- Figure 4-figure supplement 1-source data 1/Fig 4-fs1G Tim22 Input.tif
- Figure 4-figure supplement 1-source data 1/Fig 4-fs1A TPS.tif
- Figure 4-figure supplement 1-source data 1/Fig 4-fs1G Aac2 Input.tif
- Figure 4-figure supplement 1-source data 1/Figure 4-figure supplement 1_annotated.pdf
- __MACOSX/Figure 4-figure supplement 1-source data 1/._Figure 4-figure supplement 1_annotated.pdf
- Figure 4-figure supplement 1-source data 1/Fig 4-fs1G Tim22 Eluate.tif
