# Supplementary material for: Mitochondrial protein import clogging as a mechanism of disease
Source: eLife. 2023 May 2;12:e84330. doi: 10.7554/eLife.84330 (PMC10208645; doi:10.7554/eLife.84330)
Supplement: Figure 4—figure supplement 2—source data 2. [file elife-84330-fig4-figsupp2-data2.zip]

Archive with 7 entries (6 files):
- Figure 4-figure supplement 2-source datat 1/
- Figure 4-figure supplement 2-source datat 1/Fig 4-fs2C Tim22 Input.tif
- Figure 4-figure supplement 2-source datat 1/Fig 4-fs2C Aac2 Input.tif
- Figure 4-figure supplement 2-source datat 1/Fig 4-fs2C Aac2 Eluate.tif
- Figure 4-figure supplement 2-source datat 1/Fig 4-fs2C Tim22 Eluate.tif
- Figure 4-figure supplement 2-source datat 1/Figure 4-figure supplement 2-source data_annotated.pdf
- __MACOSX/Figure 4-figure supplement 2-source datat 1/._Figure 4-figure supplement 2-source data_annotated.pdf
