# Supplementary material for: Mitochondrial protein import clogging as a mechanism of disease
Source: eLife. 2023 May 2;12:e84330. doi: 10.7554/eLife.84330 (PMC10208645; doi:10.7554/eLife.84330)
Supplement: Figure 5—source data 2. [file elife-84330-fig5-data2.zip]

Archive with 40 entries (39 files):
- Figure 5-source data 1/
- Figure 5-source data 1/5B Input HA.tif
- Figure 5-source data 1/5D Ant1_A114P_A123D anti-TFAM.tif
- Figure 5-source data 1/5D Ant1 anti-TFAM.tif
- Figure 5-source data 1/5D Ant1_A114P_A123D anti-Tom20.tif
- Figure 5-source data 1/5B Input Tom20.tif
- __MACOSX/Figure 5-source data 1/._5B Input Tom20.tif
- Figure 5-source data 1/5D Ant1_A114P anti-Tim22.tif
- Figure 5-source data 1/5D Ant1_A114P anti-Smac.tif
- Figure 5-source data 1/5D Ant1_A123D anti-HA.tif
- Figure 5-source data 1/5D Ant1_A123D anti-Tim22.tif
- Figure 5-source data 1/5D Ant1 anti-Tim22.tif
- Figure 5-source data 1/5B IP HA.tif
- Figure 5-source data 1/Figure 5-source data_annotated.pdf
- __MACOSX/Figure 5-source data 1/._Figure 5-source data_annotated.pdf
- Figure 5-source data 1/5D Ant1_A114P_A123D anti-Tim22.tif
- Figure 5-source data 1/5B Input Tim22.tif
- Figure 5-source data 1/5D Ant1_A123D anti-Smac.tif
- Figure 5-source data 1/5D Ant1_A114P anti-Tom20.tif
- Figure 5-source data 1/5D Ant1_A123D anti-Tom20.tif
- Figure 5-source data 1/5B Input Tom40.tif
- __MACOSX/Figure 5-source data 1/._5B Input Tom40.tif
- Figure 5-source data 1/5D Ant1 anti-Tom20.tif
- Figure 5-source data 1/5D Ant1_A114P anti-TFAM.tif
- Figure 5-source data 1/5A TFAM.tif
- __MACOSX/Figure 5-source data 1/._5A TFAM.tif
- Figure 5-source data 1/5B IP Tim22.tif
- Figure 5-source data 1/5D Ant1_A114P_A123D anti-HA.tif
- Figure 5-source data 1/5B IP Tom40.tif
- __MACOSX/Figure 5-source data 1/._5B IP Tom40.tif
- Figure 5-source data 1/5D Ant1 anti-Smac.tif
- __MACOSX/Figure 5-source data 1/._5D Ant1 anti-Smac.tif
- Figure 5-source data 1/5D Ant1_A114P_A123D anti-Smac.tif
- Figure 5-source data 1/5A TPS.tif
- Figure 5-source data 1/5D Ant1_A123D anti-TFAM.tif
- Figure 5-source data 1/5A HA.tif
- Figure 5-source data 1/5D Ant1_A114P anti-HA.tif
- Figure 5-source data 1/5D Ant1 anti-HA.tif
- __MACOSX/Figure 5-source data 1/._5D Ant1 anti-HA.tif
- Figure 5-source data 1/5B IP Tom20.tif
