# Supplementary material for: Mitochondrial protein import clogging as a mechanism of disease
Source: eLife. 2023 May 2;12:e84330. doi: 10.7554/eLife.84330 (PMC10208645; doi:10.7554/eLife.84330)
Supplement: Figure 6—source data 1. [file elife-84330-fig6-data1.zip]

Archive with 7 entries (6 files):
- Figure 6-source data 1/
- Figure 6-source data 1/Fig6F_GAPDH.tif
- __MACOSX/Figure 6-source data 1/._Fig6F_GAPDH.tif
- Figure 6-source data 1/Fig6F_GFAP.tif
- __MACOSX/Figure 6-source data 1/._Fig6F_GFAP.tif
- Figure 6-source data 1/Figure 6-source data_annotated.pdf
- __MACOSX/Figure 6-source data 1/._Figure 6-source data_annotated.pdf
