# Supplementary material for: Mitochondrial protein import clogging as a mechanism of disease
Source: eLife. 2023 May 2;12:e84330. doi: 10.7554/eLife.84330 (PMC10208645; doi:10.7554/eLife.84330)
Supplement: Figure 8—source data 2. [file elife-84330-fig8-data2.zip]

Archive with 19 entries (18 files):
- Figure 8-source data 1/
- Figure 8-source data 1/8A Ant1.tif
- Figure 8-source data 1/Figure 8-source data_annotated.pdf
- __MACOSX/Figure 8-source data 1/._Figure 8-source data_annotated.pdf
- Figure 8-source data 1/8D Homozygous clogger mito Tom20.tif
- Figure 8-source data 1/8B Ant1 short.tif
- Figure 8-source data 1/8D Homozygous clogger mito Tim23.tif
- Figure 8-source data 1/8D WT mito Tim23.tif
- Figure 8-source data 1/8D WT mito MDH2.tif
- Figure 8-source data 1/8D Homozygous clogger mito Mdh2.tif
- Figure 8-source data 1/8A TPS.tif
- Figure 8-source data 1/8D WT mito Smac.tif
- Figure 8-source data 1/8D Homozygous clogger mito SMAC.tif
- Figure 8-source data 1/8D WT mito Tom20.tif
- Figure 8-source data 1/8B TPS.tif
- __MACOSX/Figure 8-source data 1/._8B TPS.tif
- Figure 8-source data 1/8D WT mito Ant1.tif
- Figure 8-source data 1/8D Homozygous clogger mito Ant1.tif
- Figure 8-source data 1/8B Ant1 long.tif
