# Supplementary material for: Mitochondrial protein import clogging as a mechanism of disease
Source: eLife. 2023 May 2;12:e84330. doi: 10.7554/eLife.84330 (PMC10208645; doi:10.7554/eLife.84330)
Supplement: Figure 8—figure supplement 1—source data 2. [file elife-84330-fig8-figsupp1-data2.zip]

Archive with 11 entries (10 files):
- Figure 8-figure supplement 1-source data 1/
- Figure 8-figure supplement 1-source data 1/Fig 8-fs1I Tim22.tif
- Figure 8-figure supplement 1-source data 1/Fig 8-fs1C BN-PAGE.jpg
- __MACOSX/Figure 8-figure supplement 1-source data 1/._Fig 8-fs1C BN-PAGE.jpg
- Figure 8-figure supplement 1-source data 1/Figure 8-figure supplement 1-source data annotated.pdf
- __MACOSX/Figure 8-figure supplement 1-source data 1/._Figure 8-figure supplement 1-source data annotated.pdf
- Figure 8-figure supplement 1-source data 1/Fig 8-fs1D BN-PAGE_OXPHOS cocktail.png
- __MACOSX/Figure 8-figure supplement 1-source data 1/._Fig 8-fs1D BN-PAGE_OXPHOS cocktail.png
- Figure 8-figure supplement 1-source data 1/Fig 8-fs1E BN-PAGE_Tim23.png
- __MACOSX/Figure 8-figure supplement 1-source data 1/._Fig 8-fs1E BN-PAGE_Tim23.png
- Figure 8-figure supplement 1-source data 1/Fig 8-fs1I TPS.tif
