# Supplementary material for: Mitochondrial protein import clogging as a mechanism of disease
Source: eLife. 2023 May 2;12:e84330. doi: 10.7554/eLife.84330 (PMC10208645; doi:10.7554/eLife.84330)
Supplement: Figure 8—figure supplement 2—source data 2. [file elife-84330-fig8-figsupp2-data2.zip]

Archive with 11 entries (10 files):
- Figure 8-figure supplement 2-source data 1/
- Figure 8-figure supplement 2-source data 1/Fig 8-fs2A eIF2a.png
- __MACOSX/Figure 8-figure supplement 2-source data 1/._Fig 8-fs2A eIF2a.png
- Figure 8-figure supplement 2-source data 1/Fig 8-fs2A TPS top.png
- __MACOSX/Figure 8-figure supplement 2-source data 1/._Fig 8-fs2A TPS top.png
- Figure 8-figure supplement 2-source data 1/Fig 8-fs2A TPS bottom.png
- __MACOSX/Figure 8-figure supplement 2-source data 1/._Fig 8-fs2A TPS bottom.png
- Figure 8-figure supplement 2-source data 1/Fig 8-fs2A phospho-eIF2a.png
- __MACOSX/Figure 8-figure supplement 2-source data 1/._Fig 8-fs2A phospho-eIF2a.png
- Figure 8-figure supplement 2-source data 1/Figure 8-figure supplement 2-source data annotated.pdf
- __MACOSX/Figure 8-figure supplement 2-source data 1/._Figure 8-figure supplement 2-source data annotated.pdf
